# Supplementary material for: Dynamic transcriptomic profiles of zebrafish gills in response to zinc supplementation
Source: BMC Genomics. 2010 Oct 11;11:553. doi: 10.1186/1471-2164-11-553 (PMC3091702; doi:10.1186/1471-2164-11-553)
Supplement: Additional file 1 — Genes displaying significantly altered expression under zinc supplementation. An annotated list of genes called significantly regulated with more than 1.8-fold change, compared to control, and FDR = 0.1 (N = 4 or 5) at one or more time points between 8 hours and 14 days. The total number of samples analysed by microarray was 50. Annotation provided was determined by mapping the reporter sequences using megablast allowing 2 bp mismatches to Ensembl (Zv5), Refseq and Genebank. Genebank matches were used to retrieve the relevant Unigene Cluster ID and gene names (as provide in the table) and used to determine the associated human orthologues for which the unigene ID and gene symbol is also provided. The fold change in expression at each time point is also provided expressed relative to time match control. [file 1471-2164-11-553-S1.xls]

## Sheet: Sheet1
Unigene ID	Gene Name	Human homologue	Gene symbols	8 hours	1 day	4 days	7 days	14 days
Dr.78482	ATP-binding cassette, sub-family B (MDR/TAP), member 5 (abcb5)	Hs.654403	ABCB4	-1.35913	1.77334	2.28814	1.2427	1.01495
Dr.84633	Zgc:153750 (zgc:153750)	HS.122337	ABHD2	1.28574	-1.8437	1.01161	1.72016	1.99358
Dr.76870	Zgc:66417 (zgc:66417)	Hs.654423	ABO	-2.36563	-1.16223	-1.7107	-1.13703	-1.22446
Dr.75327	Sb:cb366 (sb:cb366)	Hs.520207	ACBD3	-2.46621	1.44559	1.13189	1.29532	-1.18135
Dr.107097	Wu:fk81d02 (wu:fk81d02)	Hs.465720	ACSBG2	1.11113	2.41961	-1.05184	1.28365	1.06769
Dr.53776	Zgc:77243 (zgc:77243)	HS.445037	ACTN3	1.28155	1.02817	-1.8718	-1.58752	0.959118
Dr.105826	Zgc:77292 (zgc:77292)	Hs.352614	AGPAT7	1.05457	1.40354	-1.36324	-1.85565	1.03059
Dr.1970	Alanine-glyoxylate aminotransferase (agxt)	HS.144567	AGXT	-1.4796	1.90165	-2.21985	1.45044	1.09366
Dr.29757	Alpha-2-HS-glycoprotein (ahsg)	Hs.324746	AHSG	-2.08426	-2.68895	-1.86841	-2.57181	2.86649
Dr.81338	Zgc:153926 (zgc:153926)	HS.232770	ALOXE3	-1.22001	1.16149	1.19875	-1.9672	1.36603
Dr.121186	Hypothetical LOC571652 (LOC571652)	Hs.656471	AP1S2	-2.16087	2.28169	-1.96577	-1.43239	1.92782
Dr.81199	Zgc:92795 (zgc:92795)	Hs.632161	AP3S2	1.95518	2.59569	1.59323	-2.11008	1.41476
Dr.76570	Si:ch211-219i10.1 (si:ch211-219i10.1)	HS.120759	APOB	2.34273	2.25081	1.00762	-1.89657	-1.55267
Dr.116483	Amyloid beta (A4) precursor protein b (appb)	Hs.434980	APP	0.95583	-1.2809	1.82462	1.46046	-1.37224
Dr.121469	Hypothetical protein LOC792318 (LOC792318)	Hs.162877	ARFGAP3	-1.01227	-1.06063	1.3872	1.83854	-1.0916
Dr.77921	Similar to ARVCF (LOC564669)	Hs.655877	ARVCF	1.17723	1	-1.40495	-1.23296	-2.80316
Dr.78520	Acetylserotonin O-methyltransferase-like (asmtl)	HS.533514	ASMTL	1.13733	-1.85543	-1.05703	-1.35941	1.00203
Dr.52983	Transcribed locus, weakly similar to XP_361473.1 protein MG03947.4 [Magnaporthe grisea 70-15]	HS.201939	ATP6V0A2	1.17402	2.0211	1.00293	-1.3407	1.16938
Dr.116040	Zgc:136488 (zgc:136488)	HS.69009	B3GNT3	1.06742	1.31002	1.15204	2.15264	-1.09429
Dr.78968	Bcl2-associated X protein (bax)	Hs.631546	BAX	-1.18821	2.29723	-1.13562	1.1346	1.09827
Dr.42859	Similar to B-cell lymphoma/leukaemia 11B (LOC560054)	Hs.699440	BCL11B	-1.53127	1.84239	-1.09788	-1.25415	1.0292
Dr.7003	Bone morphogenetic protein 15 (bmp15)	HS.532692	BMP15	1.21461	-1.50475	-1.29727	-2.34439	-1.10557
Dr.108510	Zgc:153939 (zgc:153939)	Hs.387411	BMP3	-1.00801	-1.05738	-1.13132	2.00344	1.03723
Dr.82018	Zgc:153025 (zgc:153025)	HS.473163	BMP7	-2.5748	1.66551	-1.37166	-1.10987	1.38628
Dr.76844	BMS1-like, ribosome assembly protein (yeast) (bms1l)	HS.10848	BMS1	1.18948	1.91756	-1.28704	1.18674	1
Dr.133370	Similar to Bromodomain containing 7 (LOC795554)	Hs.654658	BRD7	-1.40022	-1.39662	2.94188	-1.05598	1.59732
Dr.78541	Similar to BTB domain protein 6 (LOC556897)	Hs.7367	BTBD6	-1.07287	1	1	2.02794	1.08781
Dr.6128	Chromosome 11 open reading frame 2 (H. sapiens) (c11orf2)	HS.277517	C11orf2	-1.22094	1	2.17383	-1.29603	-1.51943
Dr.78097	Zgc:153675 (zgc:153675)	Hs.257664	C12orf23	1.01042	-1.86142	-1.6729	-1.30562	-1.18062
Dr.37643	Zgc:103509 (zgc:103509)	Hs.602900	C1D	-1.15979	2.0251	-1.12247	-1.10675	1.3275
Dr.79117	Si:dkey-97o5.1 (si:dkey-97o5.1)	HS.443551	C1orf112	1.10559	1.14627	-1.94267	-1.35236	0.991583
Dr.80575	C20orf24 homolog (human) (c20orf24)	Hs.584985	C20orf24	-1.31909	1.12461	-1.12146	-2.53949	1.10655
Dr.117622	Zgc:55819 (zgc:55819)	Hs.438336	C2orf30	-1.05259	1.93874	-1.42581	-1.63677	1.83245
Dr.77174	Sb:cb26 (sb:cb26)	HS.529053	C3	1.74987	2.30297	-1.04503	-2.19203	1.61872
Dr.105788	Complement component 7 (c7)	HS.78065	C7	-1.18409	1	-1.10299	-1.96844	1.1555
Dr.25207	Complement component 8, gamma polypeptide (c8g)	Hs.1285	C8G	-1.30308	-1.29123	-1.11117	-3.32983	1.52525
Dr.140589	CDNA clone IMAGE:7177046	Hs.493819	C9orf19	-2.4617	1.2489	1.88406	1.69391	1.04368
Dr.77009	Carbonic anhydrase II (ca2)	HS.155097	CA2	1.07659	1.17211	1.69213	2.18766	-1.0898
Dr.82742	Carbonic anhydrase VII (ca7)	HS.37014	CA7	-2.08445	1	-1.85694	-1.45113	1
Dr.79918	Calumenin a (calua)	HS.7753	CALU	1.05642	1.84324	1.20259	-1.28685	1.09255
Dr.120489	Hypothetical LOC569892 (LOC569892)	Hs.397705	CAMTA1	-1.3221	-1.38512	2.28735	-1.36097	-1.08412
Dr.133009	Hypothetical protein LOC100005591 (LOC100005591)	HS.430589	CBLB	-1.90766	-1.4808	1.00712	1.00334	-1.36462
Dr.38328	Coiled-coil domain containing 49 (ccdc49)	HS.406223	CCDC49	-1.81971	-1.18326	3.11341	-1.93118	-1.74255
Dr.117113	Hypothetical LOC568711 (LOC568711)	Hs.16059	CCDC56	-1.4327	2.32017	-1.18904	-1.1382	1.77354
Dr.78266	Coiled-coil domain containing 6a (ccdc6a)	Hs.591360	CCDC6	1.16375	-1.36503	1.93259	-1.55737	-1.12958
Dr.133171	Coiled-coil domain containing 65 (ccdc65)	HS.512805	CCDC65	-1.06693	2.2602	-1.05219	-1.15337	1.47404
Dr.80580	Cyclin B2 (ccnb2)	HS.194698	CCNB2	-2.13689	2.2576	-1.82702	-1.18314	0.994633
Dr.29	Cyclin E (ccne)	HS.244723	CCNE1	-1.69938	1.80884	-1.04214	-1.31335	-1.25553
Dr.82833	Cell division cycle 123 homolog (S. cerevisiae) (cdc123)	HS.412842	CDC123	-1.3719	0.992089	2.01377	-1.52871	-1.44655
Dr.82939	Zgc:63654 (zgc:63654)	Hs.127411	CDC14A	-1.48278	1	1.53805	2.14501	-1.66021
Dr.81316	Cdc25 (cdc25)	Hs.437705	CDC25A	-2.84648	1.16484	-2.3578	-1.16686	-1.23369
Dr.81051	CDP-diacylglycerol--inositol 3-phosphatidyltransferase (phosphatidylinositol synthase) (cdipt)	HS.121549	CDIPT	-1.23703	2.12506	1.19692	-1.35901	-1.10928
Dr.15663	CCAAT/enhancer binding protein (C/EBP), gamma (cebpg)	HS.429666	CEBPG	1.18255	1.29763	1.29461	-1.83351	-1.27443
Dr.132311	Carboxyl ester lipase, tandem duplicate 1 (cel.1)	Hs.533258	CEL	1.14385	2.44812	-1.27656	-2.56214	-1.06464
Dr.41494	Hypothetical LOC568957 (LOC568957)	Hs.513379	CENPJ	1.55341	1.37452	-1.47439	2.26417	1.55446
Dr.27484	Wu:fc25h09 (wu:fc25h09)	Hs.647075	CENTG3	1.44708	1.44267	2.60629	1.31898	1.07476
Dr.132299	Si:dkey-38l12.3 (si:dkey-38l12.3)	HS.282975	CES2	1.59079	-1.6039	-1.11084	-2.02645	-1.06572
Dr.76006	Zgc:55865 (zgc:55865)	HS.291363	CHEK2	-2.32303	1	-2.03298	1.8199	1.07513
Dr.120030	Similar to SR-related CTD associated factor 6 (LOC796770)	Hs.631627	CHERP	-1.06424	1.1392	1.20562	-1.82036	1.25174
Dr.77121	Zgc:55941 (zgc:55941)	Hs.128814	CHIA	1.65166	2.0991	-1.02645	-1.31636	-1.16435
Dr.77170	Zgc:55406 (zgc:55406)	Hs.201688	CHIT1	1.57365	1.85084	-1.03432	-2.97121	-1.19822
Dr.50820	Similar to MGC89155 protein (LOC565671)	Hs.17569	CHST11	-1.92058	1.94714	2.57205	-1.4221	-1.08838
Dr.85506	Transcribed locus, weakly similar to XP_345971.1 similar to Chst2 protein [Rattus norvegicus]	Hs.8786	CHST2	1.14177	2.33128	1.40843	-1.81141	1.40953
Dr.108812	CDNA clone IMAGE:7435998	HS.129634	CINP	-1.29438	1.66628	-2.83179	1.50862	1.01511
Dr.75117	Creatine kinase, muscle (ckm)	HS.334347	CKM	1.02751	1.07403	-2.12377	1.06376	1.28318
Dr.75663	Claudin d (cldnd)	Hs.647036	CLDN4	-1.21746	-1.51125	-1.20471	-1.83395	-1.05106
Dr.104629	Wu:fk76c08 (wu:fk76c08)	HS.520339	COL10A1	1.18162	2.83849	-2.03328	1.11414	-1.49394
Dr.20097	Collagen, type I, alpha 1 (col1a1)	HS.172928	COL1A1	1.14578	1.08754	-1.93923	-1.26607	-1.7421
Dr.31823	Zgc:86599 (zgc:86599)	HS.1342	COX5B	-2.12902	-1.17298	-1.25781	1.80227	-1.09588
Dr.4244	Carboxypeptidase A1 (pancreatic) (cpa1)	HS.2879	CPA1	1.19102	-2.21452	-1.18686	1.34299	-1.5317
Dr.1128	Carboxypeptidase N, polypeptide 1 (cpn1)	HS.2246	CPN1	-1.36752	2.0762	-1.09799	-1.06416	1.2567
Dr.132822	Si:ch211-122c9.1 (si:ch211-122c9.1)	Hs.339809	CPNE2	-1.91948	-1.01738	1.02403	-1.02664	1.63453
Dr.96618	Corticotropin releasing hormone (crh)	Hs.75294	CRH	1.04385	1.01196	-1.31188	-1.13877	2.11092
Dr.75627	C-terminal binding protein 1 (ctbp1)	HS.208597	CTBP1	1.02879	1.94624	1.04495	-1.25659	-1.04649
Dr.133831	CTD (carboxy-terminal domain, RNA polymerase II, polypeptide A) phosphatase, subunit 1 (ctdp1)	Hs.465490	CTDP1	1	1.72247	1.23292	1.01379	2.22681
Dr.81174	Si:dkey-270i2.3 (si:dkey-270i2.3)	Hs.592285	CTTNBP2	1.10816	-2.39113	-1.70195	3.62024	-1.84886
Dr.77531	CUG triplet repeat, RNA binding protein 2 (cugbp2)	Hs.309288	CUGBP2	1.17423	-1.42088	1.20116	1.03307	-2.08082
Dr.18724	Wu:fc29g12 (wu:fc29g12)	HS.189119	CXXC5	1.01776	2.056	1.15367	-1.3512	1.06252
Dr.80336	Cytochrome P450, subfamily XIA, polypeptide 1 (cyp11a1)	HS.303980	CYP11A1	-1.52027	-1.17773	-1.46779	-1.87837	1.15916
Dr.105078	Cytochrome P450, family 1, subfamily A (cyp1a)	HS.72912	CYP1A1	1.16621	2.35051	-1.04904	-1.18636	1.89439
Dr.81638	Cytochrome P450, family 2, subfamily K, polypeptide 6 (cyp2k6)	Hs.282409	CYP2C19	1.27767	-3.48779	-2.06301	-1.0797	1.23003
Dr.85744	Cytochrome P450 monooxygenase CYP2K17 (LOC735313)	HS.558318	CYP2F1	-1.22137	-1.63714	1.24384	1.85111	-1.28133
Dr.77119	Cytochrome P450, family 51 (cyp51)	HS.417077	CYP51A1	-1.09459	1.51077	2.43117	-2.08747	1.52894
Dr.82044	Zgc:92214 (zgc:92214)	HS.447793	CYP8B1	-1.28927	-1.13088	-1.3649	-2.14228	-2.97784
Dr.79878	Disabled homolog 2 (Drosophila) (dab2)	HS.481980	DAB2	-1.83334	-1.91817	-1.05579	-2.1026	1.44082
Dr.82719	Death associated protein 3 (dap3)	HS.516746	DAP3	1.03229	1.05158	1.15191	-1.90224	0.999468
Dr.81001	Im:7136458 (im:7136458)	HS.199850	DCHS1	-1.42898	1.97181	1.44905	-1.2895	2.82267
Dr.28279	Zgc:76970 (zgc:76970)	HS.503716	DCUN1D5	-2.06548	1.7431	-1.81271	-1.16976	1.07467
Dr.76876	Zgc:85829 (zgc:85829)	HS.379858	DDAH1	-1.89282	-1.16991	-1.07209	-1.41919	1.69687
Dr.84962	Similar to differentiation enhancing factor 1 (LOC565859)	HS.555902	DDEF2	-1.21353	1.24502	-2.06061	0.970042	-1.51187
Dr.78216	Hypothetical LOC556555 (LOC556555)	Hs.591931	DDX10	-1.61487	1.67075	2.30707	-2.13385	1.5755
Dr.559	Zgc:158535 (zgc:158535)	HS.223581	DDX4	1.03493	1	-1.14603	-1.79612	-2.59069
Dr.26865	Wu:fi11e09 (wu:fi11e09)	Hs.112981	DEPDC6	-1.83515	1.26375	1.15331	1.8918	1.00501
Dr.105705	Hypothetical LOC562043 (LOC562043)	Hs.529451	DIAPH1	-1.2424	-1.12336	2.46798	-1.05378	2.24854
Dr.76961	Zgc:158157 (zgc:158157)	Hs.517172	DIDO1	1.52768	1.80495	1.86143	-1.36451	2.95966
Dr.30326	DeltaA (dla)	HS.379912	DLA	-2.24045	-1.20153	1.20283	-1.61877	1.0935
Dr.86221	Discs, large (Drosophila) homolog-associated protein 1 (dlgap1)	Hs.654793	DLGAP1	1.11199	2.29685	-1.03759	1.41928	-1.52809
Dr.2	Distal-less homeobox gene 2a (dlx2a)	HS.419	DLX2	-1.8378	1	-1.15534	1.87066	2.3
Dr.77945	DNA (cytosine-5-)-methyltransferase 5 (dnmt5)	Hs.655708	DNMT3B	-1.80843	-1.0516	-1.24177	-1.04529	-1.05049
Dr.81131	Wu:fj43h12 (wu:fj43h12)	Hs.13495	DPF2	-1.3596	1.80706	-2.02489	1.74483	-1.15165
Dr.119419	Similar to Dihydropyrimidine dehydrogenase (LOC572149)	Hs.335034	DPYD	-1.82372	-1.07508	1.06124	-1.21263	-1.15281
Dr.719	DR1-associated protein 1 (negative cofactor 2 alpha) (drap1)	HS.356742	DRAP1	-1.63837	-1.15129	1.15036	-1.86801	-1.14502
Dr.76708	Similar to Developmentally regulated GTP binding protein 1 (LOC795599)	HS.115242	DRG1	-1.75872	3.82146	-2.27318	1.29575	1.04734
Dr.76012	Desmoglein 2 (dsg2)	HS.412597	DSG2	-1.52766	1.02684	2.06059	-1.69485	-1.53772
Dr.120887	Hypothetical protein LOC100003049 (LOC100003049)	Hs.534460	DUS2L	1.00044	-1.0832	1.90119	1.20696	-1.28217
Dr.111554	Dynein light chain 2 (dnl2)	Hs.591176	DYNLL2	-1.44455	-1.25741	-1.52415	-2.28959	1.52085
Dr.82510	Endothelin receptor B (ednrb1)	HS.82002	EDNRB	2.26917	3.01709	-1.01335	-1.92163	1.06062
Dr.80941	EF-hand domain (C-terminal) containing 1 (efhc1)	HS.403171	EFHC1	1.17301	-2.10099	1.09473	-1.16533	1.10404
Dr.19377	Ephrin A5b (efna5b)	HS.128518	EFNA5	-1.0074	-2.01394	1	-1.15671	-1.27685
Dr.36558	Zgc:92331 (zgc:92331)	HS.523774	EHD1	-1.07156	-1.08983	1.05912	1.88444	1.03692
Dr.5294	Eukaryotic translation initiation factor 4e 1a (eif4e1a)	HS.249718	EIF4E	-1.07837	1.71796	-2.01191	-1.16477	1.08838
Dr.105705	Wu:fd14c01 (wu:fd14c01)	Hs.183684	EIF4G2	1.5262	1.2203	3.67188	-1.38724	2.51795
Dr.31902	Zgc:92041 (zgc:92041)	Hs.348395	ELA1	2.08782	-1.03533	1.39032	-2.14009	2.43407
Dr.82353	Elastase 2 (ela2)	Hs.631866	ELA2A	1.82371	1.84776	-1.14248	-1.45972	-1.10791
Dr.107502	ELOVL family member 6, elongation of long chain fatty acids (yeast) (elovl6)	HS.412939	ELOVL6	-1.51346	1.69882	-1.04831	1.12898	-1.94051
Dr.83936	Transcribed locus, moderately similar to XP_233839.3 similar to Echinoderm microtubule-associated protein-like 4 (EMAP-4) (Restrictedly overexpressed proliferation-associated protein) (Ropp 120) [Rattus norvegicus]	HS.432438	EML4	-1.63745	1.38572	3.19282	-2.09094	1.51648
Dr.76281	Hypothetical protein LOC100004443 (LOC100004443)	HS.492555	ENY2	1	1	-1.8888	2.0689	0.98411
Dr.119569	Estrogen receptor 1 (esr1)	HS.208124	ESR1	1.23448	-2.49737	1.74965	-1.02115	-1.21721
Dr.43915	Wu:fi72h12 (wu:fi72h12)	Hs.649365	EXDL2	-1.26677	-1.06862	-1.21018	-1.94628	-0.86483
Dr.75500	Zgc:55695 (zgc:55695)	HS.321234	EXOSC10	-1.14452	2.1389	1.17276	-1.31766	1.21714
Dr.80685	Zgc:55468 (zgc:55468)	HS.380389	FAM108B1	1.11983	-1.11191	1.09042	-2.93305	1.10428
Dr.5216	Zinc finger protein 395 (znf395)	HS.467769	FAM49A	-1.5171	-1.48902	1.80415	-1.06517	-1.56439
Dr.77974	Wu:fc08f04 (wu:fc08f04)	HS.9825	FAM96B	-1.34329	1.26697	2.69518	-1.66175	1.65396
Dr.39148	Zgc:158606 (zgc:158606)	HS.124147	FBXL11	-1.08787	1.09981	-1.17078	1.86451	-1.13207
Dr.75750	Flap structure-specific endonuclease 1 (fen1)	HS.409065	FEN1	-1.07695	2.1512	-1.28651	-2.01533	1.37883
Dr.78793	FK506 binding protein 5 (fkbp5)	HS.558328	FKBP5	2.22185	-2.12292	1.40694	-3.36374	1.55555
Dr.80119	Zgc:110664 (zgc:110664)	HS.267446	FLJ11184	-1.52344	2.03873	-1.27067	1.21993	1.0925
Dr.69974	Im:7156494 (im:7156494)	Hs.288540	FLJ22184	1.01986	-1.21942	-2.23857	0.984637	-1.09209
Dr.108093	Im:7146611 (im:7146611)	HS.431498	FOXP1	-1.09623	-2.4512	-1.62294	1.04738	1.03374
Dr.83988	Growth arrest and DNA-damage-inducible, beta like (gadd45bl)	HS.110571	GADD45B	-1.00648	-1.23801	1.283	-2.12599	1.32633
Dr.80253	Zgc:63860 (zgc:63860)	HS.369201	GAS6	-1.6931	1.28763	1.83434	-1.36234	1.24078
Dr.81808	Zgc:91840 (zgc:91840)	HS.367725	GATA2	-1.12347	-1.21184	1.01719	-2.00735	-1.00642
Dr.77524	GATA-binding protein 3 (gata3)	HS.524134	GATA3	-1.01518	-1.08511	1.30186	2.61881	0.995841
Dr.81306	GATA-binding protein 4 (gata4)	HS.243987	GATA4	1.0982	2.23343	1.20119	-1.52979	1.11472
Dr.82141	Transcribed locus, weakly similar to XP_001055885.1 similar to gem (nuclear organelle) associated protein 7 [Rattus norvegicus]	HS.466919	GEMIN7	-1.63698	1.13069	-1.34448	-2.00472	1.11886
Dr.18287	Connexin 43.4 (cx43.4)	Hs.660494	GJA7	1.52962	-1.07613	1.10716	-1.84357	1.03091
Dr.99315	GLI-Kruppel family member GLI3 (gli3)	Hs.21509	GLI3	-1.97046	1.0724	-1.08416	1.39332	-1.33098
Dr.75629	Glioma tumor suppressor candidate region gene 1 (gltscr1)	HS.97244	GLTSCR1	-1.32663	-1.15242	2.94613	-1.80723	-1.82455
Dr.32527	Guanine nucleotide binding protein (G protein), alpha transducing activity polypeptide 1 (gnat1)	HS.517978	GNAT1	-1.33537	-1.43743	3.61458	-1.83149	-1.4124
Dr.81958	Guanine nucleotide binding protein (G protein), alpha transducing activity polypeptide 2 (gnat2)	HS.36973	GNAT2	-1.05346	1	-2.03674	1.29806	1.0014
Dr.106316	Zgc:114204 (zgc:114204)	HS.62275	GOLT1B	-1.41411	-1.08023	-1.32424	2.17488	-1.1648
Dr.105558	GC-rich promoter binding protein 1-like 1 (gpbp1l1)	HS.238432	GPBP1L1	1.04346	-1.20417	2.52883	1.10621	-1.54453
Dr.79427	G protein-coupled receptor 175 (gpr175)	HS.6418	GPR175	-1.31673	-1.90577	1.327	1.09819	-1.12668
Dr.133606	Sreb2 (sreb2)	Hs.694850	GPR85	1.21869	2.13353	1.05866	1.31532	-1.08998
Dr.5829	GrpE-like 1, mitochondrial (grpel1)	HS.443723	GRPEL1	1.15591	1	-2.30406	1	-1.06557
Dr.80846	Zgc:101897 (zgc:101897)	Hs.190028	GSTO1	1.31472	1.83116	-1.22329	1.1489	1.26534
Dr.108147	Glutathione S-transferase theta 1 (gstt1)	HS.268573	GSTT1	-1.2557	2.27217	1.02667	-1.08239	1.52423
Dr.114938	H2A histone family, member X (h2afx)	Hs.477879	H2AFX	1.47715	1.3028	-1.97764	-1.33138	-1.13877
Dr.77048	Similar to hyaluronic acid binding protein 2 (LOC563048)	HS.422542	HABP2	1.52572	-1.38831	1.16573	-2.42025	-1.05091
Dr.76367	Hypoxia induced gene 1 (hig1)	HS.7917	HIGD1A	-1.47739	1.69817	2.01198	1.34894	1.49488
Dr.113555	Hip2 (hip2)	Hs.50308	HIP2	-2.62268	-1.98378	-1.24341	-1.1292	1.29352
Dr.76084	Si:dkey-261h15.1 (si:dkey-261h15.1)	Hs.201918	HIPK3	1.12756	-1.86414	1.08137	1.2694	-1.03527
Dr.77183	3-hydroxy-3-methylglutaryl-Coenzyme A synthase 1 (soluble) (hmgcs1)	HS.397729	HMGCS1	-1.49206	2.07985	1.10325	-1.43618	-1.43052
Dr.82517	Homeo box (H6 family) 3 (hmx3)	Hs.531194	HMX3	-1.42081	-1.61827	2.49307	-1.17026	-1.33191
Dr.82597	Homeo box A2b (hoxa2b)	Hs.592177	HOXA2	-1.0729	2.006	-1.05266	-1.38661	1.23466
Dr.132502	Homeo box B3a (hoxb3a)	Hs.654560	HOXB3	1.42927	1	-1.05977	2.16806	1.06662
Dr.80362	Hemopexin (hpx)	Hs.426485	HPX	-1.2302	1.98958	-1.18666	-1.73548	-1.11468
Dr.83130	Zgc:92910 (zgc:92910)	Hs.696283	HSPC111	-2.29746	1	-2.36269	0.95405	2.05577
Dr.85722	Zgc:91963 (zgc:91963)	Hs.479119	HTRA3	-1.46842	1.56681	-1.62122	-1.91108	1.09234
Dr.110717	Hypothetical protein LOC100004557 (LOC100004557)	Hs.75619	HYAL1	-1.07136	0.988838	-1.98295	-1.24423	1.50567
Dr.37800	Interleukin-15_3 (IL-15_3)	Hs.654378	IL-15	-1.06471	1.91824	-1.00908	2.03721	1.13794
Dr.132630	Similar to ZP1-related protein (LOC100003631)	HS.142179	INCENP	1.2589	1.14372	-1.4469	-1.96678	-1.12719
Dr.88573	Insulin receptor a (insra)	HS.465744	INSR	1.03408	-1.25762	-1.00618	-1.85498	1.90402
Dr.119956	Zgc:103566 (zgc:103566)	HS.436061	IRF1	-1.13291	-1.74561	1.15211	2.03887	-1.1732
Dr.83684	Iroquois homeobox protein 5 (irx5a)	HS.435730	IRX5	-1.14563	-1.23248	1.80831	-1.20176	1.06047
Dr.8283	Muscle-specific beta 1 integrin binding protein (mibp)	HS.135458	ITGB1BP3	1.02058	-1.20607	-1.54531	-2.08667	1.32617
Dr.78256	Influenza virus NS1A binding protein a (ivns1abpa)	Hs.497183	IVNS1ABP	-1.02476	-1.86631	-1.00799	1.13864	-1.11182
Dr.1064	V-jun sarcoma virus 17 oncogene homolog (avian) (jun)	HS.525704	JUN	1.13562	2.23275	1.54892	-1.24586	1.05999
Dr.11082	Zgc:101696 (zgc:101696)	HS.243596	KATNAL1	-1.39926	1	1.12678	-1.14637	-1.90806
Dr.79457	Similar to Proteasome-associated protein ECM29 homolog (Ecm29) (LOC563777)	Hs.368255	KIAA0368	-3.8521	-1.02609	1.24223	-1.278	1.04887
Dr.39118	Wu:fc59b03 (wu:fc59b03)	HS.279580	KIAA1279	-1.08944	2.04743	1.00355	-1.28635	1.16974
Dr.6104	Limb and neural patterns (lnp)	Hs.209561	KIAA1715	-1.33026	-1.35479	-2.0021	-1.1236	1.067
Dr.6325	Wu:fj65c10 (wu:fj65c10)	Hs.132629	KIAA1727	-1.10511	3.5822	1.26367	1.21384	-1.02832
Dr.78383	Hypothetical LOC561750 (LOC561750)	Hs.69360	KIF2C	1.56503	1.84941	-1.01301	-1.07069	-1.02836
Dr.132815	Hypothetical protein LOC796256 (LOC796256)	HS.406013	KRT18	-1.35874	0.977941	2.11856	-1.59726	-1.07539
Dr.74509	Ladinin (lad1)	Hs.519035	LAD1	-1.48085	-2.00875	1.44252	1.26851	1.58496
Dr.599	LIM-domain binding factor 2 (ldb2)	HS.23748	LDB2	-1.5897	-1.13943	1.9006	1.04053	1.159
Dr.15870	Leukocyte receptor cluster (LRC) member 4 (leng4)	Hs.467279	LENG4	-1.00981	-2.93543	1.24545	1.5422	1.06152
Dr.39279	Zgc:152922 (zgc:152922)	Hs.207631	LMO7	1.10903	1.84092	1	-1.10222	2.16843
Dr.105596	Wu:fc13c02 (wu:fc13c02)	Hs.648218	LOC401720	1.14224	1.93029	1.20666	1.05492	1.14001
Dr.10000	Transcribed locus, weakly similar to XP_225336.3 similar to CARMIL [Rattus norvegicus]	Hs.649550	LRRC16	-1.08204	-2.0349	1.01196	1.20076	1
Dr.9174	Zgc:55673 (zgc:55673)	HS.407368	LSM14A	1.06791	-1.44445	1.26117	-2.0345	-1.06433
Dr.83681	Lysozyme (lyz)	Hs.695929	LYZ	-2.35046	1.18	-1.25447	-1.64497	2.43148
Dr.81558	Zgc:158250 (zgc:158250)	HS.78788	LZTR1	-1.53392	-2.16788	2.30398	-1.80663	-1.93192
Dr.118632	Hypothetical protein LOC100005401 (LOC100005401)	HS.486548	MAP7	-1.48644	-1.50045	2.47033	-1.40724	-1.36599
Dr.117496	Methionine adenosyltransferase I, alpha (mat1a)	HS.282670	MAT1A	-1.05631	1.11113	1.0314	-2.2682	1.20492
Dr.79098	Methyl-CpG binding domain protein 1 (mbd1)	Hs.405610	MBD1	-1.23023	-2.44094	1.19519	1.18889	-1.04986
Dr.84720	Zgc:110646 (zgc:110646)	HS.181112	MED4	-1.06586	-1.5156	-1.63293	2.23515	-1.97201
Dr.115727	Zgc:77093 (zgc:77093)	HS.148090	METTL3	-1.26265	-1.63795	2.41209	1.08495	-1.6124
Dr.75115	Myosin, light polypeptide 2, skeletal muscle (mylz2)	HS.75535	MLC2	1.14884	0.976104	-1.81941	1.04304	-1.12957
Dr.81475	Matrix metalloproteinase 13 (mmp13)	HS.2936	MMP13	-1.25638	-1.44817	2.18626	-1.8401	0.958715
Dr.76397	Matrix metalloproteinase 2 (mmp2)	HS.513617	MMP2	1.21601	-1.33247	-2.4409	1.34472	-1.64559
Dr.33446	Mannose-P-dolichol utilization defect 1b (mpdu1b)	Hs.632249	MPDU1	1.27586	1.11503	-1.09892	1.02394	-1.92057
Dr.86133	Zgc:92011 (zgc:92011)	HS.514208	MPP2	1.27967	2.12681	1.16295	-1.82844	1.75356
Dr.84512	Zgc:153390 (zgc:153390)	HS.302742	MRPS6	-1.22085	1.17137	1.97764	-1.32679	-1.58327
Dr.117291	Wu:fd10h03 (wu:fd10h03)	Hs.532786	MSL-1	-1.2556	-1.15673	-1.92405	-1.75372	1.21054
Dr.75782	Myostatin (mstn)	HS.41565	MSTN	-1.9969	-1.37312	1.2429	-1.58688	1.38862
Dr.121290	Metallothionein 2 (mt2)	Hs.655199	MT1A	1.67233	2.87975	5.03172	6.73062	13.7974
Dr.7307	Metastasis associated 1 family, member 2 (mta2)	HS.173043	MTA2	-1.09413	1.02361	1.04831	-1.85785	-1.01256
Dr.105925	Metaxin 2 (mtx2)	Hs.470728	MTX2	1.15023	2.36081	1.19404	-1.11918	1.25066
Dr.53564	Zgc:113832 (zgc:113832)	Hs.278432	MYH7	-1.12357	1.27981	1.14132	1.91246	-1.04757
Dr.31421	Myosin, light polypeptide 3, skeletal muscle (mylz3)	Hs.187338	MYL1	1.27767	1.05098	-1.97595	-1.15665	-1.20633
Dr.75157	Myosin, light polypeptide 9, regulatory (myl9)	HS.504687	MYL9	-2.00068	-1.23791	2.52133	-1.38543	-1.47017
Dr.105784	Nuclear autoantigenic sperm protein (histone-binding) (nasp)	HS.319334	NASP	-1.1238	-2.08122	-1.78892	-1.15587	1.34001
Dr.117308	Wu:fe47d07 (wu:fe47d07)	HS.144058	NAT9	1.1573	1.95549	1.11702	-1.11773	1.32734
Dr.133217	Neural cell adhesion molecule 2 (ncam2)	HS.473450	NCAM2	-1.59971	1.60875	1.09477	-1.89614	1.14513
Dr.13792	Zgc:55307 (zgc:55307)	Hs.643658	NCOA4	-1.44844	-2.45234	-1.91262	2.48599	1.01412
Dr.23557	NudE nuclear distribution gene E homolog like 1 (A. nidulans) A (ndel1a)	HS.372123	NDEL1	-1.29555	-2.18612	-1.68942	2.37966	-1.22556
Dr.76069	Zgc:66391 (zgc:66391)	Hs.406062	NDUFA11	1.01716	2.63606	-1.07617	-1.29021	1.44426
Dr.34125	NADH dehydrogenase (ubiquinone) flavoprotein 1 (ndufv1)	HS.7744	NDUFV1	-1.24441	-1.32864	-1.38365	1.95198	-1.06816
Dr.81949	Zgc:77060 (zgc:77060)	HS.79334	NFIL3	-1.09294	-1.80431	-1.10926	1.08062	-1.01311
Dr.106039	NHP2 non-histone chromosome protein 2-like 1 (S. cerevisiae) (nhp2l1)	Hs.182255	NHP2L1	-1.46554	1.03728	-1.55607	-1.94486	-1.05487
Dr.79439	NKX2-8 protein (NKX2-8)	Hs.234763	NKX2-8	-1.46437	-1.20934	2.69119	-1.6727	-1.30515
Dr.105888	Nucleoside phosphorylase (np)	HS.75514	NP	1.24989	-1.31653	1.04675	-1.94295	1.0711
Dr.121407	Zgc:85889 (zgc:85889)	Hs.514556	NPTX1	-2.28815	1.01261	-1.08518	-1.36318	1.2466
Dr.27060	Nuclear receptor subfamily 1, group I, member 2 (nr1i2)	HS.7303	NR1I2	-1.92385	-1.2174	-1.35502	-1.00558	1.15089
Dr.16181	Zgc:77260 (zgc:77260)	HS.466148	NR2F6	-1.21706	-1.8511	1	-2.33378	1
Dr.8104	Nuclear receptor subfamily 6, group A, member 1a (nr6a1a)	HS.20131	NR6A1	1.1264	1.87252	1.90603	1.08324	-1.16046
Dr.119317	NOL1/NOP2/Sun domain family, member 2 (nsun2)	Hs.481526	NSUN2	-1.23208	-1.83164	-1.27144	1.72045	-1.25498
Dr.82177	Si:ch211-59d15.1 (si:ch211-59d15.1)	HS.307006	NT5C1A	-2.35777	1.41688	1.96688	-1.54439	1.15558
Dr.78870	5'-nucleotidase, cytosolic II (nt5c2)	HS.97439	NT5C2	1.02873	1.03883	2.3829	1.06335	-1.20317
Dr.74223	Zgc:153357 (zgc:153357)	HS.84753	NT5DC2	1.38331	-2.17622	1.25477	-1.15445	1.2296
Dr.78152	5'-nucleotidase, ecto (CD73) (nt5e)	HS.153952	NT5E	-1.47795	-1.56261	3.0902	-2.25828	-1.28509
Dr.132227	Wu:fb64h05 (wu:fb64h05)	Hs.656074	NUDT22	1.06358	2.17559	1.12645	-2.18713	1.55458
Dr.31864	Nucleoporin 205 (nup205)	Hs.632299	NUP205	-1.18482	1.43299	-1.0488	1.87908	-1.14735
Dr.37875	Similar to nucleoporin 214kDa (LOC562862)	Hs.654530	NUP214	-1.44552	1.90257	1.48095	-1.35706	1.88078
Dr.77125	Wu:fb61e06 (wu:fb61e06)	Hs.523739	NXF1	1.01607	-1.84615	1.29207	-1.2359	-1.01813
Dr.85378	Odorant receptor, family 5, member 2 (or5.2)	Hs.554719	OR2Y1	-1.04517	2.23212	1.21816	-1.66988	1.4599
Dr.334	Orthodenticle homolog 2 (otx2)	Hs.288655	OTX2	1.35499	-1.17029	1.96252	1.01663	-1.09264
Dr.79000	Transcribed locus, weakly similar to XP_359893.1 protein MG04884.4 [Magnaporthe grisea 70-15]	HS.151134	OXA1L	-1.8228	-1.05251	1.05603	-2.64461	1.41741
Dr.116192	3-oxoacid CoA transferase 1 (oxct1)	HS.278277	OXCT1	-1.31325	1.92253	-1.33324	-1.0269	-1.37044
Dr.74231	Wu:fb66a01 (wu:fb66a01)	Hs.278277	OXCT1	-2.22782	1.98955	-2.03103	-1.32319	1.07905
Dr.80370	Purinergic receptor P2X, ligand-gated ion channel, 4a (p2rx4a)	Hs.321709	P2RX4	-2.59354	1	-1.83454	1.27747	2.03053
Dr.78982	Si:ch211-213a13.3 (si:ch211-213a13.3)	HS.500047	P4HA1	-3.10972	-1.4269	2.7293	1.05962	-1.9646
Dr.77683	Zgc:158619 (zgc:158619)	Hs.115896	P76	1.03365	1.47661	-1.15149	-1.80818	-1.07252
Dr.14309	Zgc:55855 (zgc:55855)	HS.387804	PABPC1	-1.09071	-1.58501	-2.17712	-2.63125	1.62617
Dr.76490	Wu:fb51a11 (wu:fb51a11)	Hs.376351	PANK1	-1.91081	1.446	1.31223	-1.33825	1.66907
Dr.82498	Zgc:152897 (zgc:152897)	Hs.369581	PARP8	-1.66469	1.25109	1.13816	1.91159	1.40654
Dr.52129	Transcribed locus, weakly similar to NP_037133.1 box gene 6 [Rattus norvegicus]	HS.502235	PAX6	1.27587	2.25017	1.38473	-1.52224	1.09604
Dr.1467	Paired box gene 9 (pax9)	HS.132576	PAX9	1.56948	1.01883	1.24441	2.67087	1.07569
Dr.42419	Wu:fc22a06 (wu:fc22a06)	Hs.496068	PCTK1	-1.25303	-1.91083	1.15903	1.51562	-1.07812
Dr.81948	Phosducin 1 (pdc1)	HS.550	PDC	-1.54834	-1.74081	1.11951	-1.88444	-1.10861
Dr.82365	Programmed cell death 7 (pdcd7)	Hs.458596	PDCD7	1.1191	1.67063	1.38206	-1.8485	-1.06185
Dr.103204	Hypothetical protein LOC100006352 (LOC100006352)	Hs.462971	PERLD1	-1.50369	1.2272	1.46225	2.11202	1.00095
Dr.132747	6-phosphofructo-2-kinase/fructose-2,6-biphosphatase 1 (pfkfb1)	HS.444304	PFKFB1	1.71286	-7.94319	2.03331	-1.07735	1.08342
Dr.83530	Hypothetical LOC555881 (LOC555881)	HS.26136	PIGY	-1.09084	2.21012	1.278	-1.53138	1.38464
Dr.75596	Similar to MGC81063 protein (LOC565118)	HS.483036	PJA2	-2.20234	1.40573	5.16954	-1.85253	1.51264
Dr.81695	Hypothetical protein LOC799067 (LOC799067)	HS.170839	PLN	-1.28523	1.11334	1.07982	2.16063	1.3579
Dr.80279	Proteolipid protein 1b (plp1b)	HS.1787	PLP1	1.69632	1.33897	1.0963	-1.9774	1.19362
Dr.249	Peripheral myelin protein 22 (pmp22)	HS.372031	PMP22	-1.23305	-1.4206	2.26149	-1.88773	-1.28505
Dr.132706	similar to pogo transposable element with ZNF domain [Danio rerio]	HS.489873	POGZ	-1.32771	1.52746	-1.05165	-2.09196	1.16278
Dr.29127	Zgc:136471 (zgc:136471)	HS.82502	POLD3	1.05407	1.81195	1.26317	-1.19552	1.0181
Dr.82162	Zgc:101098 (zgc:101098)	HS.24301	POLR2E	-2.15251	-1.02214	-1.21043	1.49082	1.05507
Dr.75088	POU domain gene 50 (pou50)	HS.1837	POU3F1	-1.05102	1.097	1.11283	1.84697	1.01097
Dr.134300	Si:ch211-239e6.3 (si:ch211-239e6.3)	Hs.103110	PPARA	1.57835	1.97713	1.19256	-1.8554	1.0021
Dr.18174	Peptidyl-prolyl isomerase G (cyclophilin G) (ppig)	HS.470544	PPIG	1.54429	1.99441	1.26496	-1.96634	1.52994
Dr.119787	Protein phosphatase 1, regulatory (inhibitor) subunit 3B (ppp1r3b)	HS.458513	PPP1R3B	-1.62913	1.09968	-2.25928	-1.70099	-1.34664
Dr.105135	Sb:cb478 (sb:cb478)	HS.533551	PPRC1	-1.74996	1.02237	1.18531	1.98336	-1.19204
Dr.5696	Protein regulator of cytokinesis 1 (prc1)	HS.567385	PRC1	-1.13231	-1.53866	3.06181	-2.77342	-2.73393
Dr.107621	Zgc:110343 (zgc:110343)	HS.180909	PRDX1	1.00987	2.37886	-1.15863	1.28866	1.28202
Dr.75200	Primase polypeptide 1 (prim1)	HS.534339	PRIM1	-1.34219	1	1.01149	-1.82651	-1.29239
Dr.106320	Wu:fj88e10 (wu:fj88e10)	Hs.590971	PRR12	-2.8621	-1.5056	1.01206	-1.50379	-1.4871
Dr.79971	Zgc:103484 (zgc:103484)	HS.483259	PRRC1	-2.39601	1.74495	1.40965	-1.05355	-1.06653
Dr.77127	Zgc:66382 (zgc:66382)	Hs.622865	PRSS2	1.71306	2.20398	-1.07198	-2.19763	1.72777
Dr.75860	Proteasome (prosome, macropain) subunit, beta type, 7 (psmb7)	HS.213470	PSMB7	1.02618	2.33526	-1.01812	-1.06739	1.15011
Dr.75755	Patched 1 (ptc1)	HS.494538	PTCH1	0.985893	1.30674	-2.26489	-1.11462	-1.43456
Dr.75692	Parvalbumin 1 (pvalb1)	HS.295449	PVALB	-1.17106	-1.16634	-1.92733	1.99672	-1.31195
Dr.6047	Zgc:73112 (zgc:73112)	HS.458332	PYCR1	-1.41315	-1.74825	-1.84885	0.995315	2.7477
Dr.78099	Wu:fk65c10 (wu:fk65c10)	Hs.518374	QSOX1	1.7964	-1.42509	-1.21676	-2.34599	1.19647
Dr.79683	Zgc:92523 (zgc:92523)	HS.406799	RAB18	1.20349	-1.02188	-1.61671	1.16013	-1.84335
Dr.1058	RAP2B, member of RAS oncogene family (rap2b)	HS.98643	RAP2B	-1.25175	-1.57772	1.0072	-2.43765	1.83382
Dr.121199	Hypothetical protein LOC799559 (LOC799559)	HS.188553	RBBP6	-1.08576	2.25071	1.02669	1.04433	1.18397
Dr.80564	RNA binding motif protein 38 (rbm38)	Hs.236361	RBM38	-1.029	2.22315	1.24776	1.01326	-1.78549
Dr.28593	Retinol binding protein 1a, cellular (rbp1a)	HS.529571	RBP1	-1.20684	1.80489	3.28248	-1.88036	1.47177
Dr.1400	Retinol binding protein 4, plasma (rbp4)	HS.50223	RBP4	1.07546	-1.09661	-1.26343	-1.27837	1.97028
Dr.78697	Wu:fd20b11 (wu:fd20b11)	HS.465709	RFX2	1.29635	1.07643	1.14165	-1.13388	2.06697
Dr.105098	Zgc:109930 (zgc:109930)	Hs.1544	RGR	-2.15135	1.03343	1.26055	-2.82877	2.30115
Dr.78811	Zgc:56602 (zgc:56602)	HS.306291	RNASEH2B	1.57216	2.40087	1.21475	-1.45784	-1.1931
Dr.114404	Zgc:100838 (zgc:100838)	HS.356794	RPS24	1.07017	-1.04661	1.2334	1.08742	2.09131
Dr.105855	Similar to proteophosphoglycan 5 (LOC557538)	Hs.567235	RPS26	-1.17475	-1.45111	1.07454	-2.0648	1.34103
Dr.5929	Radial spokehead-like 3 (rshl3)	Hs.160380	RSHL3	1.88942	1.25324	1.13326	1.31995	1.15537
Dr.351	Retinoid x receptor, beta a (rxrba)	HS.388034	RXRB	0.980447	1.03667	2.1062	-1.8289	2.71669
Dr.13960	S100 calcium binding protein A1 (s100a1)	HS.515715	S100A1	1.56001	-1.12466	-1.21052	-2.33586	1.01484
Dr.79935	Similar to SAC3 domain containing 1 (LOC561420)	HS.23642	SAC3D1	-1.27008	1.04749	-1.00732	-1.81578	1.32983
Dr.82680	Sal-like 1a (Drosophila) (sall1a)	Hs.135787	SALL1	-1.13411	1.94891	-1.23194	2.40973	1.16599
Dr.74559	Scavenger receptor class F, member 1 (scarf1)	Hs.647430	SCARF1	1.23395	1	1.94477	1.16976	-1.15032
Dr.132161	Similar to SMT3 isopeptidase 1 (LOC565123)	Hs.513926	SENP3	-1.13101	-1.91348	1.05699	-1.24506	1.14227
Dr.76905	Wu:fc96h11 (wu:fc96h11)	HS.518326	SERP1	-1.07033	-1.27615	-1.87111	1.185	1.08764
Dr.75688	Serine (or cysteine) proteinase inhibitor, clade A (alpha-1 antiproteinase, antitrypsin), member 1 (serpina1)	Hs.525557	SERPINA1	1.25445	1.38118	0.996789	-2.30749	1.85381
Dr.115161	Wu:fc23f12 (wu:fc23f12)	HS.572262	SETD8	-1.43366	-2.56656	-1.72559	0.99733	1.11787
Dr.83960	Zgc:154039 (zgc:154039)	Hs.654698	SGMS1	-1.31054	0.999494	-1.8199	0.980863	1.24725
Dr.23431	Transcribed locus, weakly similar to NP_112517.1 domain protein 2 C1 [Rattus norvegicus]	HS.270055	SH3GL3	-1.90724	1	1.87904	-1.26575	1.19425
Dr.81566	Hypothetical LOC562395 (LOC562395)	Hs.26506	SHKBP1	1.08327	2.11146	2.40027	1.01518	1.32411
Dr.82412	Zgc:158255 (zgc:158255)	Hs.658816	SHQ1	-1.38187	-1.45199	2.09363	-1.13448	1.01641
Dr.41804	Zgc:153443 (zgc:153443)	Hs.283014	SLC24A2	1.5547	-1.66333	2.15326	-1.32588	1.12091
Dr.77323	Solute carrier family 26, member 5 (slc26a5)	Hs.585146	SLC26A5	1.23033	1.75238	1.45486	2.14164	1.00261
Dr.75981	Solute carrier family 39 (zinc transporter), member 13 (slc39a13)	Hs.523664	SLC39A13	0.975299	-1.94949	-1.88287	-1.61806	1.10393
Dr.80110	Zgc:55813 (zgc:55813)	HS.502769	SLC3A2	-1.10125	2.69289	1.24559	-1.52489	1.33128
Dr.75428	Wu:fc55d04 (wu:fc55d04)	HS.476432	SLMAP	-1.25223	1.20971	2.24324	-1.686	1.05803
Dr.3350	Zgc:103640 (zgc:103640)	Hs.435342	SLU7	-2.36787	1.16369	-1.07665	1.41047	1.07423
Dr.76928	MAD homolog 1 (Drosophila) (smad1)	HS.519005	SMAD1	-1.43807	1.8428	-1.76923	1.04244	-1.48051
Dr.76866	Similar to SWI/SNF related, matrix associated, actin dependent regulator of chromatin, subfamily c, member 1 (Smarcc1)	Hs.476179	SMARCC1	-1.20031	2.05757	1.05224	1.09307	1.0379
Dr.41031	Similar to MGC86299 protein (LOC564317)	Hs.250581	SMARCD2	1.28004	-2.24638	1.92592	1.11325	1.06719
Dr.118889	Survival motor neuron domain containing 1 (smndc1)	Hs.696309	SMNDC1	-1.1261	-1.1834	-1.80228	0.992761	-1.05776
Dr.33183	Wu:fb75d10 (wu:fb75d10)	Hs.487200	SMOC2	-2.54969	1.67916	-1.40737	-2.34075	1.20837
Dr.21307	SET and MYND domain containing 1a (smyd1a)	Hs.516176	SMYD1	-1.14558	1.07516	-1.10492	-1.85355	1.21339
Dr.77838	SET and MYND domain containing 2 (smyd2)	HS.66170	SMYD2	-1.12043	-1.98763	-1.04248	1.14727	1.35677
Dr.81075	Wu:fj46c01 (wu:fj46c01)	Hs.584905	SPG3A	1.10993	1.82653	1.62112	-1.05208	-1.16021
Dr.118350	Zgc:92395 (zgc:92395)	Hs.655112	SPSB4	2.17313	1.05307	1.13875	-1.31904	1.23618
Dr.81975	Zgc:92746 (zgc:92746)	HS.584950	SRPRB	-1.30879	1.20989	-1.17379	1.46776	2.07782
Dr.80560	Hypothetical LOC567479 (LOC567479)	HS.199763	SSH1	1.327	1.00598	1.28201	1.12677	-1.84854
Dr.83376	ST3 beta-galactoside alpha-2,3-sialyltransferase 3 (st3gal3)	HS.132001	ST3GAL3	-1.14517	2.3788	1.39477	1.52721	-1.00577
Dr.2274	START domain containing 3 (stard3)	HS.77628	STARD3	1.02869	1.84586	-1.09632	1.2204	-1.04806
Dr.75372	STARD3 N-terminal like (stard3nl)	Hs.309753	STARD3NL	-1.04759	-2.02077	-1.26418	1.80352	-1.13315
Dr.120105	Signal transduction and activation of transcription 1 (stat1)	Hs.642990	STAT1	-1.12604	-1.12668	1.10864	1.94066	-1.2166
Dr.132481	Staufen, RNA binding protein, homolog 2 (Drosophila) (stau2)	HS.561815	STAU2	-1.04549	2.01593	1.08195	1.01992	-1.10196
Dr.106716	Zgc:158623 (zgc:158623)	Hs.268887	STK17A	-1.35671	1	1.04727	-1.26838	-2.52006
Dr.105609	Wu:fj43c10 (wu:fj43c10)	HS.209983	STMN1	-1.05605	-1.07923	1.50489	-2.4285	1.712
Dr.132440	Zgc:56494 (zgc:56494)	Hs.475812	STT3B	-1.18215	-1.82252	1.15742	1.0081	-1.19861
Dr.80235	Zgc:136828 (zgc:136828)	HS.189810	SULT4A1	-1.25918	1.01283	2.12921	-1.75112	-1.05289
Dr.3583	Zgc:111843 (zgc:111843)	Hs.631892	SULT6B1	1.1652	2.45628	-1.11359	1.17745	-1.10553
Dr.116116	Zgc:110355 (zgc:110355)	HS.80919	SYPL1	1.17051	-1.34496	1.80388	-1.33511	1.73892
Dr.81503	Zgc:112063 (zgc:112063)	Hs.436643	SYT13	-1.0586	1.56077	1.10823	-1.96969	1.0628
Dr.80037	TAR (HIV) RNA binding protein 2 (tarbp2)	HS.326	TARBP2	-1.94039	-1.05511	1.07152	-1.00824	1.13943
Dr.81788	Thromboxane A synthase 1 (platelet, cytochrome P450, family 5, subfamily A) (tbxas1)	Hs.520757	TBXAS1	-1.84301	1.3571	3.3001	-1.38899	1.23928
Dr.75386	Hypothetical protein LOC100001897 (LOC100001897)	Hs.282678	THRAP1	2.31407	1	1.42686	-1.47767	1.54167
Dr.78371	Thymidine kinase 2, mitochondrial (tk2)	Hs.512619	TK2	-1.27595	1.06027	1.54272	-2.62139	1.38035
Dr.35888	Wu:fc07f01 (wu:fc07f01)	Hs.654665	TM9SF4	-2.03901	1.23498	1.21332	-1.06618	1.22172
Dr.76896	Zgc:64112 (zgc:64112)	HS.505934	TMBIM4	1.15359	1.04554	1.01368	-1.80267	1.28537
Dr.78808	Thymopoietin (tmpo)	HS.11355	TMPO	-1.13576	-1.12654	-1.85577	-1.10473	-1.16128
Dr.122767	Transcribed locus	Hs.266308	TMPRSS13	-1.16055	1.27259	-1.08567	-1.04562	-1.98073
Dr.8472	Troponin C, fast skeletal (tnnc)	HS.182421	TNNC2	1.31318	1.2987	-1.83366	-1.54678	-1.11899
Dr.132245	Troponin I type 2 (skeletal, fast) (tnni2)	HS.523403	TNNI2	-2.58759	-1.67556	-2.64875	-1.25169	0.957943
Dr.52554	Troponin T3b, skeletal, fast (tnnt3b)	HS.73454	TNNT3	1.26218	1.23639	-2.07202	-1.27262	-1.24173
Dr.79693	Mitochondrial topoisomerase I (top1mt)	Hs.592136	TOP1	1.81894	2.65294	1.20763	-1.67824	1.39143
Dr.78322	Similar to Epidermal Langerhans cell protein LCP1 (LOC559853)	Hs.555910	TOX4	-1.16411	-1.17891	1.11633	-1.98386	2.01419
Dr.37483	Wu:fi42c05 (wu:fi42c05)	Hs.131851	TPCN2	-1.9301	-1.0234	-1.08247	-1.14966	1.94068
Dr.82344	Hypothetical LOC557460 (LOC557460)	Hs.485436	TTBK1	-1.64631	-1.92119	1.02941	1.1874	-1.08509
Dr.76495	Transcribed locus, weakly similar to XP_001077548.1 similar to Tetratricopeptide repeat protein 19 (TPR repeat protein 19) [Rattus norvegicus]	HS.462316	TTC19	-2.18156	2.08917	3.39777	-1.47715	1.25891
Dr.118853	Hypothetical protein FLJ20272 (human) - like (flj20272l)	Hs.468125	TTC27	-1.17398	-1.20809	-1.06959	-2.00516	1.70857
Dr.76038	Tubulin, alpha 8 like 3 (tuba8l3)	Hs.654422	TUBA1A	-1.1949	-2.23189	-2.07075	2.08468	0.995109
Dr.119434	Tubulin, epsilon 1 (tube1)	HS.34851	TUBE1	-1.30895	2.46859	-1.19435	-1.29173	1.02108
Dr.75354	Tubulin, gamma complex associated protein 3 (tubgcp3)	HS.224152	TUBGCP3	-1.31496	1.30087	0.995945	-1.94735	1.03722
Dr.83049	Twisted gastrulation homolog 1b (Drosophila) (twsg1b)	HS.514685	TWSG1	1.23348	-2.37049	1.65109	1.2054	1.62473
Dr.21703	Zgc:110680 (zgc:110680)	HS.476033	TXNDC12	-1.17964	1.88806	1.03571	-1.21229	1.21536
Dr.79349	Ubiquitin-conjugating enzyme E2G 1 (UBC7 homolog, yeast) (ube2g1)	HS.462035	UBE2G1	-1.74593	-1.10303	-1.25513	-1.87262	-1.26054
Dr.81555	Wu:fj86h11 (wu:fj86h11)	HS.5199	UBE2T	-2.14126	1.76842	-1.89075	1.02143	-1.23991
Dr.35566	Zgc:123283 (zgc:123283)	Hs.225950	UGT2A1	-1.59599	-1.17069	1.23996	-1.89347	1.87705
Dr.104685	Ubiquitin specific protease 14 (tRNA-guanine transglycosylase) (usp14)	HS.464416	USP14	1.14254	2.39251	-1.23533	1.24914	1.01244
Dr.66867	Similar to Ubiquitin specific peptidase 15 (LOC556340)	HS.434951	USP15	-1.10404	1.23071	3.41185	-2.55952	1.57879
Dr.74601	Ubiquitin specific peptidase 42 (usp42)	Hs.31856	USP42	-2.04187	1.72359	3.76669	-2.45113	2.35494
Dr.75607	Wu:fb01e12 (wu:fb01e12)	Hs.519320	VDAC1	-1.01872	2.05073	1.15879	-1.28153	1.20288
Dr.80438	Zgc:55779 (zgc:55779)	HS.534364	VIL1	1.0948	-1.16429	-1.35851	-1.97054	1.0213
Dr.76937	Wu:fd11f08 (wu:fd11f08)	HS.250154	WDR76	-1.1516	2.04534	1.36566	-1.07459	1.09769
Dr.41470	Transcribed locus, weakly similar to NP_783169.1 lysine deficient protein kinase 4 [Rattus norvegicus]	HS.105448	WNK4	1.0037	1.82563	1.24234	1.08938	-1.15495
Dr.118086	Similar to pinball wizard (LOC798936)	Hs.693712	WRB	-1.92838	1.89208	1.49731	-1.85183	1.30078
Dr.132864	Wilms tumor 1a (wt1a)	Hs.591980	WT1	-1.75269	-1.20086	2.66507	-1.60223	-1.26454
Dr.76405	X-ray repair complementing defective repair in Chinese hamster cells 5 (xrcc5)	HS.388739	XRCC5	-1.24423	1.96625	-1.08047	-1.23365	1.19808
Dr.113583	Zgc:73273 (zgc:73273)	Hs.632191	XTP3TPA	-1.35473	-1.81441	-1.38203	1.00619	1.10143
Dr.14214	Zgc:110383 (zgc:110383)	HS.234569	ZAP70	-1.20981	-2.03345	1.40959	1.24932	1.42417
Dr.78569	Zinc finger homeobox 1 (zfhx1)	HS.124503	ZEB1	-1.09109	1.01508	2.22256	-1.50891	1.11613
Dr.21642	Zinc finger, FYVE domain containing 26 (zfyve26)	Hs.98041	ZFYVE26	-1.47162	1.16075	2.83263	-1.6115	1.85736
Dr.76889	Zic family member 2 (odd-paired homolog, Drosophila), a (zic2a)	Hs.591205	ZIC2	-1.32413	-1.16156	3.13102	-1.20256	-1.65201
Dr.132592	Wu:fc96a01 (wu:fc96a01)	Hs.656185	ZNF266	1.03897	-1.21862	1.14864	-1.81097	1.07366
Dr.35557	Zona pellucida glycoprotein 3 (zp3)	Hs.656137	ZP3	-1.91516	1.26985	1.91227	-1.79584	2.9771
Dr.101170	Transcribed locus			-1.27906	-1.49011	-3.47726	1.09437	1
Dr.104288	Hypothetical LOC559333 (LOC559333)			-1.05833	1.33324	1.2971	-2.17955	1.53691
Dr.104299	Zgc:66268 (zgc:66268)			1.06209	-1.79355	1.89321	1.29046	-1.08446
Dr.104595	Hypothetical protein LOC798849 (LOC798849)			-1.46919	-1.01452	-1.0438	2.33994	1.25598
Dr.105612	Coiled-coil domain containing 24 (ccdc24)			-2.19351	1.98824	-1.17277	-1.21569	1.61762
Dr.105653	Wu:fj08a12 (wu:fj08a12)			1.1147	1.00137	-1.43631	-2.03675	1.39314
Dr.106131	Wu:fe25c11 (wu:fe25c11)			-1.52069	-1.41851	1.07496	1.82178	1.1821
Dr.106214	Transcribed locus, moderately similar to XP_001063828.1 similar to Exocyst complex component 4 (Exocyst complex component Sec8) (rSec8) isoform 1 [Rattus norvegicus]			-1.2931	1.41425	3.12315	-2.00283	1.1536
Dr.106215	Hypothetical protein LOC402879 (LOC402879)			1.51765	-1.34385	1.08471	-2.21169	1.26373
Dr.106282	Wu:fc96g12 (wu:fc96g12)			2.26378	1	-1.35128	2.67132	-1.06721
Dr.107928	Zgc:158494 (zgc:158494)			1.22175	2.4027	-1.32103	-2.22148	1.02914
Dr.114418	Hypothetical LOC562892 (LOC562892)			-1.82697	1.85187	1.16612	1.00235	-1.14501
Dr.114789	Transcribed locus, weakly similar to XP_001337855.1 similar to ReO_6 [Danio rerio]			-1.4002	-1.38763	1.42776	1.28123	-1.80462
Dr.114819	Hypothetical protein LOC799040 (LOC799040)			1.07064	1.35726	1.98611	-1.40453	1.4449
Dr.115023	Hypothetical protein LOC792397 (LOC792397)			1.23629	2.27861	1.29511	-1.84366	1.40905
Dr.116371	Hypothetical LOC571939 (LOC571939)			-1.20686	-1.36911	-1.65165	-2.33891	1.66039
Dr.116475	Hypothetical protein LOC100002541 (LOC100002541)			-1.25699	1.18882	1.99411	-1.5991	1.06787
Dr.116534	Hypothetical LOC560794 (LOC560794)			-4.10603	2.09401	-1.2413	-1.19105	1.14815
Dr.117029	Wu:fb63a11 (wu:fb63a11)			-1.28523	-1.38199	1.3405	-2.09282	2.09329
Dr.117431	Si:ch211-51n14.2 (si:ch211-51n14.2)			1.01173	-1.33928	-1.28038	-1.89301	-1.11965
Dr.117794	Zgc:64189 (zgc:64189)			1.96442	-2.81523	1.24105	-2.01199	1.06246
Dr.118809	Similar to BACR44L22.4-like protein (LOC797085)			1.34149	1.16892	-1.56264	-1.87176	1.37927
Dr.118950	Wu:fc79e12 (wu:fc79e12)			-1.43125	1.1428	-1.101	1.27937	-1.79888
Dr.121481	Hypothetical protein LOC100002043 (LOC100002043)			1.36602	1.92112	-1.05501	1.07904	-1.09509
Dr.121582	Wu:fj35a03 (wu:fj35a03)			-1.17052	1.06799	1.29672	-2.23832	1.15843
Dr.121659	Transcribed locus			-1.44311	-1.26303	2.72442	-1.21547	-1.82297
Dr.121954	Transcribed locus			1.04423	2.22634	1.29225	-1.95522	1.45181
Dr.122011	Wu:fa96d09 (wu:fa96d09)			-1.06999	-1.10096	1.14406	1.95706	-1.69764
Dr.122042	Transcribed locus			1.05411	1.13005	-1.03061	1.85853	1.18953
Dr.122090	Hm:zeh0402 (hm:zeh0402)			-1.15343	-1.9446	-1.85317	-1.17934	1.18302
Dr.122422	Wu:fc22d08 (wu:fc22d08)			-1.55407	1.0292	1.45838	-2.02097	1.268
Dr.122581	Transcribed locus			-1.20763	-1.17852	1.82903	-1.2147	-1.12747
Dr.122632	Transcribed locus			-1.3269	-2.98893	-1.14053	2.21875	-1.35142
Dr.122632	Transcribed locus			-1.3269	-2.98893	-1.14053	2.21875	-1.35142
Dr.122810	Transcribed locus			-1.23882	1.30815	-2.0064	-1.26423	0.955471
Dr.122986	Transcribed locus, weakly similar to NP_987049.1 [Eremothecium gossypii]			1.11192	-1.15444	1.14141	-1.84405	1.17477
Dr.123290	Transcribed locus			-1.59363	1.44004	-1.1175	-2.0273	-1.1998
Dr.123694	Transcribed locus			1.70265	-1.99061	1.28656	1.24593	1.0836
Dr.12429	Novel immune-type receptor 4a (nitr4a)			1.86721	1	1.77357	1.64639	-2.05884
Dr.12869	Transcribed locus			-2.46314	3.18934	4.92706	-1.81007	1.28914
Dr.132056	Si:dkey-177p2.16 (si:dkey-177p2.16)			1.06115	-1.27794	1.85974	-1.0739	1.76176
Dr.132322	Wu:fb61a09 (wu:fb61a09)			1.00184	-1.73375	1.04692	-1.97408	1.31706
Dr.132373	Transcribed locus			1.34717	-1.83287	-1.92953	-1.77107	1.84822
Dr.132543	Wu:fc58e12 (wu:fc58e12)			-1.06217	-1.33334	1.99713	-1.48946	-1.31745
Dr.132643	Transcribed locus			-1.06436	-1.11664	2.63557	-1.14492	-1.4198
Dr.133168	Transcribed locus			-1.37147	1.58158	2.02523	-1.59157	1.22769
Dr.133202	Transcribed locus			-1.10083	-1.34225	-1.16236	-1.866	1.28419
Dr.133374	Transcribed locus			-1.09396	-1.22541	2.18966	-1.23182	1.52361
Dr.133464	Hypothetical protein LOC100000337 (LOC100000337)			-1.01549	1.02803	1.05123	-2.20086	1.06981
Dr.133515	Hypothetical LOC569030 (LOC569030)			-1.36807	1.59137	2.27951	-1.9256	1.27926
Dr.133670	Transcribed locus			-1.38731	-1.10313	-1.06394	2.00198	-1.21893
Dr.13412	Transcribed locus			-1.159	-1.20218	1.88433	-1.60404	-1.28322
Dr.138857	Wu:fb09c03 (wu:fb09c03)			1.18287	-1.48895	1.86184	1.28801	-1.09078
Dr.14015	Similar to G2/mitotic-specific cyclin A (LOC561391)			-1.11154	1.0028	1.1894	-2.33791	-1.1619
Dr.140289	Sb:cb382 (sb:cb382)			-1.30053	-1.13806	2.10973	-1.68664	1.15281
Dr.14090	Transcribed locus			-1.15254	1.80535	-1.05828	-1.09845	1.06617
Dr.141750	Transcribed locus, weakly similar to XP_001344532.1 similar to zinc finger protein [Danio rerio]			-1.53537	1.51825	1.08382	-2.10046	1.50621
Dr.14694	Transcribed locus			1.84117	1.15405	1.26065	-2.47446	-2.56988
Dr.15227	Transcribed locus			1.25014	1	1	-1.20688	2.51538
Dr.1574	Wu:fj66h07 (wu:fj66h07)			-1.68612	1.06334	1.82489	-1.41355	-1.17088
Dr.16350	Hypothetical protein LOC792645 (LOC792645)			-1.41257	-2.05938	-1.03581	2.21846	-1.21925
Dr.16994	Si:dkey-208k4.2 (si:dkey-208k4.2)			-1.16768	-1.11153	-2.6444	-1.93428	1.1266
Dr.17058	Transcribed locus			1.1486	-1.1425	1.07344	-2.78309	1.12461
Dr.17973	Hypothetical protein LOC100002269 (LOC100002269)			-1.51104	2.04842	-1.04446	1.2173	1.17629
Dr.18932	Zgc:153973 (zgc:153973)			-1.09636	2.56629	1.16145	1.02739	1.10525
Dr.21388	Wu:fc12f04 (wu:fc12f04)			-1.30069	-1.96102	-1.07648	-1.33148	1.00847
Dr.21605	Wu:fc25e04 (wu:fc25e04)			-1.07151	1.8952	1.32439	-1.60872	1.32425
Dr.23037	Transcribed locus			1.10421	-2.17493	1.14183	-1.28334	1.63493
Dr.23244	Si:ch211-173l10.2 (si:ch211-173l10.2)			-1.72223	-2.30171	1.14189	1.05874	-1.44093
Dr.268	Ependymin (epd)			-1.49794	-1.42149	-2.54505	-1.99089	1.23026
Dr.28100	Wu:fk55d01 (wu:fk55d01)			-1.35299	-1.70336	3.53122	-1.06756	-1.58049
Dr.29914	Wu:fc23h02 (wu:fc23h02)			-1.27415	1	2.83956	-1.13422	-1.51353
Dr.3052	Wu:fb83c11 (wu:fb83c11)			-1.3951	-1.87057	1.15922	2.12699	-1.27438
Dr.3052	Wu:fb83c11 (wu:fb83c11)			-1.3951	-1.87057	1.15922	2.12699	-1.27438
Dr.31955	Zgc:77106 (zgc:77106)			-1.76593	-1.0717	-1.36122	-2.78926	1.60752
Dr.32680	Wu:fd58f02 (wu:fd58f02)			-1.10305	1.38083	2.12382	-1.79399	-1.47325
Dr.32788	Sex hormone binding globulin (shbg)			1.0755	-2.00093	1.0402	-1.29195	-1.20555
Dr.33261	Major histocompatibility complex class I UFA gene (mhc1ufa)			-2.62577	-1.03016	-1.57031	2.74599	1.36681
Dr.38137	Zgc:113424 (zgc:113424)			-1.50787	-1.17359	-2.64512	1.26651	1.04273
Dr.394	Similar to D13S106E-like (LOC573881)			0.997376	1.97765	-1.05212	-1.34653	1.1276
Dr.41868	Hypothetical protein LOC793024 (LOC793024)			-2.60276	1.43124	1.02873	-1.31231	2.26681
Dr.41868	Hypothetical protein LOC793024 (LOC793024)			-2.60276	1.43124	1.02873	-1.31231	2.26681
Dr.4757	Hypothetical protein LOC793049 (LOC793049)			1.24948	1.22563	-1.22158	-2.1221	-1.0215
Dr.48189	Transcribed locus			-1.67511	1.49478	-1.84618	1.5837	-1.55572
Dr.4955	Wu:fb66d05 (wu:fb66d05)			-1.00554	-1.97873	1.11542	2.0151	-1.02441
Dr.4955	Wu:fb66d05 (wu:fb66d05)			-1.00554	-1.97873	1.11542	2.0151	-1.02441
Dr.5432	Wu:fb54e10 (wu:fb54e10)			1.08727	0.998587	-2.06044	-1.36323	1.30411
Dr.57833	Wu:fc32g11 (wu:fc32g11)			-1.26509	-1.48877	-1.94613	-1.20688	0.973868
Dr.6070	Zgc:153345 (zgc:153345)			-1.09416	-1.48131	-1.04716	-2.72809	-1.0336
Dr.6703	Hypothetical LOC561742 (LOC561742)			-1.11502	-1.01015	-1.33073	2.21561	1.66419
Dr.73909	Si:ch211-154o6.6 (si:ch211-154o6.6)			1.41971	1.32194	1.23516	-4.7635	1
Dr.74022	Wu:fb83b10 (wu:fb83b10)			-1.11749	-1.62475	-1.16802	1.16998	-2.01768
Dr.74789	Similar to deltex 3-like (Drosophila) (LOC568778)			-1.31033	1.39654	-1.41211	-2.39851	1.30068
Dr.75075	Major histocompatibility complex class I UBA gene (mhc1uba)			1.64041	1.99346	4.12375	1.27676	-1.43615
Dr.75210	Wu:fa12e06 (wu:fa12e06)			1.19429	1.06783	1.43877	-1.98151	-1.22094
Dr.75213	Transcribed locus, weakly similar to XP_001164166.1 similar to ENSANGP00000009498, partial [Pan troglodytes]			1.49922	-2.25041	1.08712	3.01623	-1.17185
Dr.75290	Transcribed locus			1.06186	2.30565	1.79219	-1.49241	2.31681
Dr.75449	Wu:fc14h11 (wu:fc14h11)			0.988909	1	-1.86343	1.62711	-1.05547
Dr.75451	Wu:fa04e07 (wu:fa04e07)			1.07727	2.3628	1.24864	-1.9156	1.45869
Dr.75713	Im:6902407 (im:6902407)			-1.70009	-1.15043	-1.84806	-1.48125	1.01206
Dr.76090	Transcribed locus			1.25761	-2.2111	2.21647	-1.49926	1.55329
Dr.76169	Wu:fc06b06 (wu:fc06b06)			1	1	1.88767	1.42858	-1.20177
Dr.76189	Wu:fa91d01 (wu:fa91d01)			-1.24804	-1.20987	2.12225	-1.61535	-1.47488
Dr.76195	Wu:fa91f10 (wu:fa91f10)			-1.29471	1.2504	-2.31045	-1.14054	1.11076
Dr.76401	Wu:fc34e06 (wu:fc34e06)			-2.31073	-1.01676	1.13643	-1.32065	2.065
Dr.76646	Wu:fb11a01 (wu:fb11a01)			-1.51641	-1.64262	3.01827	-1.4886	-1.75562
Dr.76670	Wu:fb12b01 (wu:fb12b01)			-1.87592	1.07932	-1.14321	1.97314	1.17856
Dr.77222	Si:dkey-14d8.6 (si:dkey-14d8.6)			1.2152	1.67888	-1.21194	-3.26438	1.47412
Dr.77283	Wu:fb77b09 (wu:fb77b09)			2.05381	1.16991	1.58919	1.34146	1.29006
Dr.77436	Similar to chromosome 9 open reading frame 89 (LOC557314)			1.07295	-1.18284	-1.83298	-1.58173	1.85106
Dr.77738	Wu:fb97h03 (wu:fb97h03)			-1.08816	-1.84877	-1.15429	-1.26096	1.65332
Dr.78302	Zgc:66479 (zgc:66479)			2.34401	1.87166	-1.8591	-1.76842	0.989809
Dr.78616	Zgc:111868 (zgc:111868)			-1.78382	1.0429	1.13045	-2.14519	1.00737
Dr.78676	Si:ch211-225p5.3 (si:ch211-225p5.3)			-1.80082	1	-2.68538	-1.62825	1.05434
Dr.78831	Wu:fd19g08 (wu:fd19g08)			-1.24587	-1.37113	3.58776	-1.30991	-2.07688
Dr.79004	Wu:fc52e09 (wu:fc52e09)			-1.32126	-1.21204	3.80283	-2.64499	-1.44321
Dr.79014	Wu:fc54b10 (wu:fc54b10)			-1.32126	-1.83173	-1.01673	-1.1561	1.33916
Dr.79044	Wu:fc56c11 (wu:fc56c11)			-1.23735	2.08367	-1.05956	-1.28083	1.18967
Dr.79582	Wu:fd07g01 (wu:fd07g01)			1.21336	-1.96529	-1.0278	-2.52722	1.17431
Dr.79753	Hypothetical protein LOC791930 (LOC791930)			-1.28154	-1.06512	1.50308	1.9096	-1.46891
Dr.79800	Hypothetical LOC569894 (LOC569894)			1.16255	2.11974	1.01423	1.02732	1.12513
Dr.79824	Hypothetical protein LOC553483 (LOC553483)			-1.40151	-1.11743	-1.03981	-1.88087	2.00457
Dr.79882	Transcribed locus, moderately similar to XP_001058422.1 similar to mitogen-activated protein kinase kinase kinase kinase 4 isoform 1 isoform 1 [Rattus norvegicus]			-1.2074	-2.27637	-1.03617	1.03579	-1.04491
Dr.79969	Wu:fd50g03 (wu:fd50g03)			-1.03538	2.46962	-1.87244	-1.17721	-1.07313
Dr.80007	Zgc:136272 (zgc:136272)			1.1577	-1.27709	-1.18843	-4.10037	1.75572
Dr.80069	Wu:fd57a04 (wu:fd57a04)			-1.18535	-1.2222	-1.15877	-1.82486	1.17168
Dr.80675	Wu:fi37b03 (wu:fi37b03)			-1.02153	-1.23728	-1.32497	1.83218	1.13651
Dr.80957	Transcribed locus, weakly similar to NP_001029033.1 antigen-related cell adhesion molecule isoform 2 [Rattus norvegicus]			-1.26125	1.88372	1.13066	1.00561	1.38105
Dr.80960	Wu:fj32g06 (wu:fj32g06)			1.31682	-2.48674	-1.23915	1.29522	-1.58464
Dr.81042	Wu:fj40c05 (wu:fj40c05)			-1.37387	-1.0896	2.18846	2.06456	1.27188
Dr.81092	Wu:fj48e07 (wu:fj48e07)			-2.06744	-1.02997	1.20008	-1.56785	1.46353
Dr.81158	Si:dkey-30j22.11 (si:dkey-30j22.11)			-1.25633	-1.27143	3.25943	-2.07625	-1.89116
Dr.81291	Lefty1 (lft1)			-1.43118	1.97717	3.16179	-1.40669	0.968632
Dr.81616	Hypothetical protein LOC553492 (LOC553492)			-2.27497	1.41747	-1.18828	-1.13345	-1.0334
Dr.81795	Actinoporin-like protein (apnl)			1.75335	-1.27931	-1.89979	-1.65903	-1.44001
Dr.81941	Wu:fk57g06 (wu:fk57g06)			-1.23144	2.03267	1.36465	-1.0765	1.15269
Dr.82082	Transcribed locus			-1.27132	1.27352	-1.78332	-1.85899	1.30686
Dr.82192	Wu:fl05f10 (wu:fl05f10)			-1.01688	-1.91802	1.16751	1.33191	1
Dr.82199	Transcribed locus			-1.27429	-1.52739	3.04838	-1.2689	-1.3952
Dr.82302	Hypothetical protein LOC100005754 (LOC100005754)			-1.1135	-2.03357	1.23099	-1.28894	1.74304
Dr.82575	Transcribed locus, weakly similar to XP_001339220.1 similar to angiogenin [Danio rerio]			-1.07002	1.00094	-2.15098	1.37482	1.38735
Dr.82596	Gonadotropin-releasing hormone 3 (gnrh3)			1.14277	-1.13854	2.47901	0.956032	-2.02278
Dr.83358	Transcribed locus			-1.41372	1.32315	-1.65586	-2.17384	1.63617
Dr.83386	Transcribed locus			-1.51959	1.45126	-1.03369	-2.33701	1.97556
Dr.83386	Transcribed locus			-1.51959	1.45126	-1.03369	-2.33701	1.97556
Dr.83430	Hypothetical LOC556000 (LOC556000)			-3.0826	-1.83629	-1.9827	1.18678	1.28311
Dr.83710	Hypothetical protein LOC796628 (LOC796628)			2.10049	-1.04566	-1.1894	-1.45797	-1.02802
Dr.83897	Similar to galectin-4 (LOC567193)			1.02513	-1.47244	-4.05463	-1.66699	-3.38694
Dr.839	Similar to hCG1987869 (LOC571955)			-1.49233	-1.96173	-1.7938	2.16863	1.10702
Dr.83935	Transcribed locus			1.06821	-1.80104	1.06841	-1.29137	-1.30822
Dr.83951	Transcribed locus			-2.11236	1.85079	1.19661	-1.92628	1.99161
Dr.84616	Hypothetical protein LOC100001903 (LOC100001903)			1.11932	1.88809	-1.05471	-1.00663	1.02809
Dr.84798	Si:ch211-245h14.3 (si:ch211-245h14.3)			1.18088	-1.0558	-1.9911	1.12895	1
Dr.85718	Transcribed locus, moderately similar to XP_001081577.1 similar to TPR domain, ankyrin-repeat and coiled-coil-containing [Rattus norvegicus]			-1.13349	-1.06936	-1.5383	-1.1149	1.85549
Dr.86166	Transcribed locus			2.09032	-1.28971	1.0567	-1.8132	1.33634
Dr.86205	Hypothetical protein LOC795914 (LOC795914)			-1.21204	4.27769	2.81478	-1.23633	1.20173
Dr.86603	Zgc:165647 (zgc:165647)			1.13533	-2.25835	1.71321	1.00832	-1.26208
Dr.87489	Si:busm1-189a20.4 (si:busm1-189a20.4)			-2.50281	1.66736	-1.63058	-1.8329	1.63545
Dr.87489	Si:busm1-189a20.4 (si:busm1-189a20.4)			-2.50281	1.66736	-1.63058	-1.8329	1.63545
Dr.94500	Similar to I-FBPL (LOC793213)			-1.38576	2.10618	1.18378	1.27803	-1.20187
